# Supplementary material for: ﻿Hydrangeaxinfeniae (Hydrangeaceae), a new species from Sichuan, China
Source: PhytoKeys. 2024 Feb 2;238:65–73. doi: 10.3897/phytokeys.238.114289 (PMC10858431; doi:10.3897/phytokeys.238.114289)
Supplement: XML Treatment for Hydrangea xinfeniae [file phytokeys.238.114289-treatment1.xml]

<!DOCTYPE tp:taxon-treatment
  PUBLIC "-//TaxonX//DTD Taxonomic Treatment Publishing DTD v0 20100105//EN" "tax-treatment-NSO.dtd">
<tp:taxon-treatment xmlns:tp="http://www.plazi.org/taxpub"><tp:treatment-meta><kwd-group><label>Taxon classification</label><kwd>
              <named-content content-type="kingdom">Plantae</named-content>
            </kwd><kwd>
              <named-content content-type="order">Cornales</named-content>
            </kwd><kwd>
              <named-content content-type="family">Hydrangeaceae</named-content>
            </kwd></kwd-group><mixed-citation publication-type="journal"><person-group><name><surname>Ru</surname><given-names>Jian</given-names></name><name><surname>Ju</surname><given-names>Wen-Bin</given-names></name><name><surname>Deng</surname><given-names>Heng-Ning</given-names></name><name><surname>Xu</surname><given-names>Bo</given-names></name><name><surname>Zhou</surname><given-names>Xiang</given-names></name><name><surname>Liu</surname><given-names>Chuan-Jiong</given-names></name><name><surname>Huang</surname><given-names>Wei</given-names></name></person-group><article-title>﻿<italic><tp:taxon-name><tp:taxon-name-part taxon-name-part-type="genus" reg="Hydrangea">Hydrangea</tp:taxon-name-part><tp:taxon-name-part taxon-name-part-type="species" reg="xinfeniae">xinfeniae</tp:taxon-name-part></tp:taxon-name></italic> (<tp:taxon-name><tp:taxon-name-part taxon-name-part-type="family">Hydrangeaceae</tp:taxon-name-part></tp:taxon-name>), a new species from Sichuan, China</article-title><source>PhytoKeys</source><day>02</day><month>02</month><year>2024</year><volume>238</volume><fpage>65</fpage><lpage>73</lpage><pub-id pub-id-type="doi">10.3897/phytokeys.238.114289</pub-id></mixed-citation></tp:treatment-meta><tp:nomenclature><label>﻿</label><tp:taxon-name>
            <object-id xmlns:xlink="http://www.w3.org/1999/xlink" content-type="arpha" xlink:type="simple">2F35B923-3E53-5BA6-BF91-1CBA1DA040DF</object-id>
            <tp:taxon-name-part taxon-name-part-type="genus" reg="Hydrangea">Hydrangea</tp:taxon-name-part>
            <tp:taxon-name-part taxon-name-part-type="species" reg="xinfeniae">xinfeniae</tp:taxon-name-part>
            <object-id xmlns:xlink="http://www.w3.org/1999/xlink" content-type="ipni" xlink:type="simple">urn:lsid:ipni.org:names:77335528-1</object-id>
          </tp:taxon-name><tp:taxon-authority>W.B.Ju &amp; J.Ru</tp:taxon-authority><tp:taxon-status xmlns:xlink="http://www.w3.org/1999/xlink" xlink:type="simple">sp. nov.</tp:taxon-status><xref ref-type="fig" rid="F1">Figs 1</xref><xref ref-type="fig" rid="F2">, 2</xref><xref ref-type="fig" rid="F3">, 3</xref></tp:nomenclature><tp:treatment-sec sec-type="diagnosis" id="SECID0EMOAC"><title>Diagnosis.</title><p><italic><tp:taxon-name><tp:taxon-name-part taxon-name-part-type="genus" reg="Hydrangea">Hydrangea</tp:taxon-name-part><tp:taxon-name-part taxon-name-part-type="species" reg="xinfeniae">xinfeniae</tp:taxon-name-part></tp:taxon-name></italic> can be distinguished from the morphologically similar species <italic><tp:taxon-name><tp:taxon-name-part taxon-name-part-type="genus" reg="Hydrangea">H.</tp:taxon-name-part><tp:taxon-name-part taxon-name-part-type="species" reg="yaoshanensis">yaoshanensis</tp:taxon-name-part></tp:taxon-name></italic> by the presence of densely hirsute trichomes on branchlets, leaves, peduncles and pedicels; leaf blades that are broadly elliptic to rectangular-elliptic with a nearly rounded base and coarse teeth along the leaf margin, lateral veins 3–4 on each side of the midvein; a corymbose cyme with few, loosely arranged branches and lanceolate bract; calyx tube sparsely covered with hirsute trichomes, with only the edges of the lobes bearing such hairs; a glabrous adaxial surface of the petals, while the abaxial surface is adorned with scattered hirsute trichomes; outer whorl filaments are linear, inner ones are awl-shaped; styles are glabrous, and a nearly superior ovary.</p></tp:treatment-sec><tp:treatment-sec sec-type="material" id="SECID0EIPAC"><title>Type.</title><p>China. Sichuan Province: Xuyong County, Shuiwei Town,Huagaoxi National Nature Reserve, growing on the moist soil under the broadleaved forest, <named-content xmlns:xlink="http://www.w3.org/1999/xlink" content-type="dwc:verbatimCoordinates" xlink:type="simple"><named-content content-type="geo-json" specific-use="{&#34;type&#34;:&#34;Point&#34;,&#34;coordinates&#34;:[105.611219,28.224992]}" id="NCID0ERPAC" xlink:type="simple">28°13′29.97″N, 105°36′40.39″E</named-content></named-content>, alt. 1368 m, 22 Jul. 2023, <italic>W.B.Ju &amp; R.Jiang J–1290</italic> (holotype: CDBI!; isotype: KUN!).</p></tp:treatment-sec><tp:treatment-sec sec-type="description" id="SECID0EYPAC"><title>Description.</title><p>Shrub, 55–80 cm tall, slightly curved in the upper part, usually prostrate in the lower part. Branchlets densely covered with hirsute trichomes. Leaves papery, opposite; petioles 2–4.5 cm long, densely covered with hirsute trichomes; blades broadly elliptic to rectangular-elliptic, 6–8 cm long, 4–6 cm wide, covered with hirsute trichomes on both surfaces, denser on the abaxial surface, apex acute or shortly acuminate, base entire and nearly rounded, non-decurrent, margin with coarse teeth, midrib and lateral veins conspicuous, raised on the abaxial surface, 3–4 lateral veins on each side of the midvein, not reaching the leaf margin, extending obliquely. Inflorescence corymbose cymose, loosely few branches; bracts lanceolate, 3.5–4.5 cm long, 1.5–1.8 cm wide, covered with hirsute trichomes on both surfaces; peduncle 0.4–1.2 cm long, densely covered with hirsute trichomes. Flower buds ovate; pedicels ca. 2 cm long, covered with densely hirsute trichomes; calyx tube inverted conical, ca. 2 mm long, sparsely covered with hirsute trichomes, lobes 5–6, lanceolate, ca. 2 mm long, with sparse hirsute trichomes only on the margin; corolla blue, lobes 5–6, free, narrowly ovate-triangular, base flat, gradually narrowing towards the apex, ca. 6 mm long, ca. 2 mm wide, slightly inwardly curved at the apex to form a hook, glabrous adaxially, covered with scattered hirsute trichomes abaxially; stamens 10–12 in two whorls, the outer stamens alternate the petals, and the inner stamens opposite the petals; anthers ovoid, longitudinally split; outer whorl filaments are linear, the base sometimes slightly widens, 2.8–3 mm long, inner ones awl-shaped, slightly wider at the base, gradually narrowing upwards, 2.2–2.3 mm long; styles 3–6, ca. 3 mm long, glabrous, ovary nearly superior, with numerous ovules. Berry nearly spherical, 5.5–6 mm in diameter, sparsely covered with hirsute trichomes. Mature seeds not observed.</p><fig id="F1" position="float" orientation="portrait"><object-id xmlns:xlink="http://www.w3.org/1999/xlink" content-type="doi" xlink:type="simple">10.3897/phytokeys.238.114289.figure1</object-id><object-id xmlns:xlink="http://www.w3.org/1999/xlink" content-type="arpha" xlink:type="simple">95BAD399-56B6-5BAC-899A-EA56F3CB52B3</object-id><label>Figure 1.</label><caption><p><italic><tp:taxon-name><tp:taxon-name-part taxon-name-part-type="genus" reg="Hydrangea">Hydrangea</tp:taxon-name-part><tp:taxon-name-part taxon-name-part-type="species" reg="xinfeniae">xinfeniae</tp:taxon-name-part></tp:taxon-name></italic> W.B.Ju &amp; J.Ru, sp. nov. <bold>A</bold> plant <bold>B</bold> leaf adaxial <bold>C</bold> twig <bold>D</bold> a branch with inflorescence <bold>E</bold> flower <bold>F</bold> petal <bold>G</bold> stamen <bold>H</bold> berry. Illustration drawn based on living plants (flower and berry) combined with specimens from the holotype by Zhenlong Liang.</p></caption><graphic xmlns:xlink="http://www.w3.org/1999/xlink" xlink:href="phytokeys-238-065_article-114289__-g001.jpg" position="float" orientation="portrait" xlink:type="simple" id="oo_977463.jpg"><uri content-type="original_file" xlink:type="simple">https://binary.pensoft.net/fig/977463</uri></graphic></fig></tp:treatment-sec><tp:treatment-sec sec-type="phenology" id="SECID0EGBAE"><title>Phenology.</title><p>Flowering from May to June; Fruiting from July to October.</p></tp:treatment-sec><tp:treatment-sec sec-type="distribution" id="SECID0ELBAE"><title>Distribution and habitat.</title><p><italic><tp:taxon-name><tp:taxon-name-part taxon-name-part-type="genus" reg="Hydrangea">Hydrangea</tp:taxon-name-part><tp:taxon-name-part taxon-name-part-type="species" reg="xinfeniae">xinfeniae</tp:taxon-name-part></tp:taxon-name></italic> sp. nov. is found in its type locality, the Huagaoxi National Nature Reserve in Shuiwei Town, Xuyong County, Sichuan Province, China. It grows on moist soils under the broadleaved forest at an elevation of 1200–1300 meters.</p><fig id="F2" position="float" orientation="portrait"><object-id xmlns:xlink="http://www.w3.org/1999/xlink" content-type="doi" xlink:type="simple">10.3897/phytokeys.238.114289.figure2</object-id><object-id xmlns:xlink="http://www.w3.org/1999/xlink" content-type="arpha" xlink:type="simple">687FCFB4-880B-56D8-B593-E76E39A69089</object-id><label>Figure 2.</label><caption><p><italic><tp:taxon-name><tp:taxon-name-part taxon-name-part-type="genus" reg="Hydrangea">Hydrangea</tp:taxon-name-part><tp:taxon-name-part taxon-name-part-type="species" reg="xinfeniae">xinfeniae</tp:taxon-name-part></tp:taxon-name></italic> W.B.Ju &amp; J.Ru, sp. nov. <bold>A</bold> plant <bold>B</bold> leaves (upper: adaxial, lower: abaxial) <bold>C</bold> a branch with inflorescence <bold>D, E</bold> flower <bold>F</bold> petal (upper: adaxial, lower: abaxial) <bold>G</bold> stamen <bold>H</bold> infructescence <bold>I</bold> young berry <bold>J</bold> indumentum on different organs, from upper to lower, including old branchlet, young branchlet, petiole, carpopodium, leaf adaxial, and leaf abaxial.</p></caption><graphic xmlns:xlink="http://www.w3.org/1999/xlink" xlink:href="phytokeys-238-065_article-114289__-g002.jpg" position="float" orientation="portrait" xlink:type="simple" id="oo_977464.jpg"><uri content-type="original_file" xlink:type="simple">https://binary.pensoft.net/fig/977464</uri></graphic></fig></tp:treatment-sec><tp:treatment-sec sec-type="etymology" id="SECID0EGDAE"><title>Etymology.</title><p>The species epithet <italic>xinfeniae</italic> is in honor of Prof. Xinfen Gao, a distinguished female botanist who made significant contributions to the plant diversity survey of Huagaoxi National Nature Reserve.</p></tp:treatment-sec><tp:treatment-sec sec-type="Vernacular name" id="SECID0EWDAE"><title>Vernacular name.</title><p>Simplified Chinese: 信芬常山; Chinese pinyin: Xìnfēn cháng shān.</p></tp:treatment-sec><tp:treatment-sec sec-type="material" id="SECID0E2DAE"><title>Additional specimens examined</title><p><bold>(paratypes).</bold> China. Sichuan Province: Xuyong County, Shuiwei Town, Huagaoxi National Nature Reserve, <named-content xmlns:xlink="http://www.w3.org/1999/xlink" content-type="dwc:verbatimCoordinates" xlink:type="simple"><named-content content-type="geo-json" specific-use="{&#34;type&#34;:&#34;Point&#34;,&#34;coordinates&#34;:[105.483025,28.257314]}" id="NCID0EGEAE" xlink:type="simple">28°15′26.33″N, 105°28′58.89″E</named-content></named-content>, alt. 1220 m, 5 Jun. 2015, <italic>W.B.Ju J–441</italic> (CDBI); ibid., <named-content xmlns:xlink="http://www.w3.org/1999/xlink" content-type="dwc:verbatimCoordinates" xlink:type="simple"><named-content content-type="geo-json" specific-use="{&#34;type&#34;:&#34;Point&#34;,&#34;coordinates&#34;:[105.617722,28.230844]}" id="NCID0EQEAE" xlink:type="simple">28°13′51.04″N, 105°37′3.80″E</named-content></named-content>, alt. 1272 m, 10 Sep. 2023, <italic>W.B.Ju &amp; J.Ru J–1374</italic> (CDBI).</p></tp:treatment-sec><tp:treatment-sec sec-type="Preliminary conservation assessment" id="SECID0EXEAE"><title>Preliminary conservation assessment.</title><p>Based on the currently available survey data, only three relatively small populations have been discovered in Huagaoxi National Nature Reserve. Our knowledge regarding the status and distribution range of populations outside this area is limited. According to IUCN red list categories and criteria (<xref ref-type="bibr" rid="B10">IUCN 2022</xref>), the conservation status of the new species is temporarily assessed as Data Deficient (<abbrev xmlns:xlink="http://www.w3.org/1999/xlink" xlink:title="Data Deficient" id="ABBRID0EBFAE" xlink:type="simple">DD</abbrev>) due to insufficient available data. Further comprehensive surveys in similar environments and neighboring regions are necessary to provide a better assessment of the distribution and abundance of this species.</p><fig id="F3" position="float" orientation="portrait"><object-id xmlns:xlink="http://www.w3.org/1999/xlink" content-type="doi" xlink:type="simple">10.3897/phytokeys.238.114289.figure3</object-id><object-id xmlns:xlink="http://www.w3.org/1999/xlink" content-type="arpha" xlink:type="simple">F81E7C3B-9A41-55FE-B611-6587D4AA0632</object-id><label>Figure 3.</label><caption><p><italic><tp:taxon-name><tp:taxon-name-part taxon-name-part-type="genus" reg="Hydrangea">Hydrangea</tp:taxon-name-part><tp:taxon-name-part taxon-name-part-type="species" reg="xinfeniae">xinfeniae</tp:taxon-name-part></tp:taxon-name></italic> W.B.Ju &amp; J.Ru, sp. nov. in the wild <bold>A</bold> habit <bold>B</bold> a branch with inflorescence <bold>C</bold> fruiting branch.</p></caption><graphic xmlns:xlink="http://www.w3.org/1999/xlink" xlink:href="phytokeys-238-065_article-114289__-g003.jpg" position="float" orientation="portrait" xlink:type="simple" id="oo_977465.jpg"><uri content-type="original_file" xlink:type="simple">https://binary.pensoft.net/fig/977465</uri></graphic></fig></tp:treatment-sec><ref-list><ref id="B10"><mixed-citation xmlns:xlink="http://www.w3.org/1999/xlink" xlink:type="simple">IUCN (<year>2022</year>) Guidelines for using the IUCN Red List categories and criteria. Version 15.1. Prepared by the Standards and Petitions Committee. <ext-link xlink:href="https://www.iucnredlist.org/resources/redlistguidelines" ext-link-type="uri" xlink:type="simple">https://www.iucnredlist.org/resources/redlistguidelines</ext-link> [Accessed 15 October 2023]</mixed-citation></ref></ref-list></tp:taxon-treatment>
